# Supplementary material for: Influence of Social Determinants on Physical Performance and Geriatric Syndromes in Community-Dwelling Older Adults
Source: Int J Environ Res Public Health. 2025 Nov 14;22(11):1726. doi: 10.3390/ijerph22111726 (PMC12652700; doi:10.3390/ijerph22111726)
Supplement: Supplementary file 1 [file ijerph-22-01726-s001.zip]

Archive with 1 entries (1 files):
- ijerph-3874837-supplementary.pdf
